# Supplementary material for: Neural mechanisms of modulations of empathy and altruism by beliefs of others’ pain
Source: eLife. 2021 Aug 9;10:e66043. doi: 10.7554/eLife.66043 (PMC8373377; doi:10.7554/eLife.66043)
Supplement: Figure 1—source data 1. [file elife-66043-fig1-data1.csv]

subID	condition	Time	dat
1	Patient	round_1st	6.75
2	Patient	round_1st	7.5
3	Patient	round_1st	4.5
4	Patient	round_1st	7
5	Patient	round_1st	4.75
6	Patient	round_1st	3
7	Patient	round_1st	4.75
8	Patient	round_1st	5
9	Patient	round_1st	4.5
10	Patient	round_1st	5
11	Patient	round_1st	6
12	Patient	round_1st	2.75
13	Patient	round_1st	6.25
14	Patient	round_1st	5.5
15	Patient	round_1st	4
16	Patient	round_1st	3
17	Patient	round_1st	4
18	Patient	round_1st	2.5
19	Patient	round_1st	3.25
20	Patient	round_1st	5.5
21	Patient	round_1st	4
22	Patient	round_1st	7
23	Patient	round_1st	5
24	Patient	round_1st	6.5
25	Patient	round_1st	5.75
26	Patient	round_1st	3.5
27	Patient	round_1st	2.75
28	Patient	round_1st	2.25
29	Patient	round_1st	6.25
30	Patient	round_1st	6
31	Patient	round_1st	7.75
32	Patient	round_1st	4.25
33	Patient	round_1st	7.5
34	Patient	round_1st	6
35	Patient	round_1st	6.25
36	Patient	round_1st	6.75
37	Patient	round_1st	2.75
38	Patient	round_1st	3.25
39	Patient	round_1st	6
40	Patient	round_1st	4.25
41	Patient	round_1st	4
42	Patient	round_1st	6.75
43	Patient	round_1st	3.5
44	Patient	round_1st	7.75
45	Patient	round_1st	3.75
46	Patient	round_1st	7.75
47	Patient	round_1st	6.5
48	Patient	round_1st	5.5
49	Patient	round_1st	5.5
50	Patient	round_1st	4.5
51	Patient	round_1st	5
52	Patient	round_1st	6.25
53	Patient	round_1st	7.25
54	Patient	round_1st	6.5
55	Patient	round_1st	6.75
56	Patient	round_1st	6.25
57	Patient	round_1st	4
58	Patient	round_1st	3.25
59	Patient	round_1st	6.25
60	Patient	round_1st	4
1	Actor	round_1st	6
2	Actor	round_1st	7.5
3	Actor	round_1st	4
4	Actor	round_1st	6.5
5	Actor	round_1st	4.75
6	Actor	round_1st	2.25
7	Actor	round_1st	4
8	Actor	round_1st	4.75
9	Actor	round_1st	4
10	Actor	round_1st	6
11	Actor	round_1st	5.75
12	Actor	round_1st	3
13	Actor	round_1st	6.75
14	Actor	round_1st	6
15	Actor	round_1st	3.25
16	Actor	round_1st	2.75
17	Actor	round_1st	3
18	Actor	round_1st	2
19	Actor	round_1st	4.25
20	Actor	round_1st	5
21	Actor	round_1st	4.75
22	Actor	round_1st	6.5
23	Actor	round_1st	4.5
24	Actor	round_1st	5
25	Actor	round_1st	6.25
26	Actor	round_1st	3
27	Actor	round_1st	4.75
28	Actor	round_1st	2.25
29	Actor	round_1st	6
30	Actor	round_1st	5.5
31	Actor	round_1st	7.5
32	Actor	round_1st	3.75
33	Actor	round_1st	7.25
34	Actor	round_1st	5.75
35	Actor	round_1st	6.25
36	Actor	round_1st	6.75
37	Actor	round_1st	2.75
38	Actor	round_1st	3.25
39	Actor	round_1st	6.75
40	Actor	round_1st	4.5
41	Actor	round_1st	4.5
42	Actor	round_1st	6
43	Actor	round_1st	4
44	Actor	round_1st	8
45	Actor	round_1st	4.25
46	Actor	round_1st	7
47	Actor	round_1st	6
48	Actor	round_1st	6
49	Actor	round_1st	6.25
50	Actor	round_1st	6
51	Actor	round_1st	4.5
52	Actor	round_1st	6
53	Actor	round_1st	7.25
54	Actor	round_1st	6.5
55	Actor	round_1st	6.25
56	Actor	round_1st	6.75
57	Actor	round_1st	4
58	Actor	round_1st	3.25
59	Actor	round_1st	6.75
60	Actor	round_1st	3.25
1	Patient	round_2nd	6
2	Patient	round_2nd	8
3	Patient	round_2nd	4
4	Patient	round_2nd	7.25
5	Patient	round_2nd	6.75
6	Patient	round_2nd	2.75
7	Patient	round_2nd	5.5
8	Patient	round_2nd	5.5
9	Patient	round_2nd	4.75
10	Patient	round_2nd	7.25
11	Patient	round_2nd	7.5
12	Patient	round_2nd	3.25
13	Patient	round_2nd	7
14	Patient	round_2nd	6.5
15	Patient	round_2nd	4
16	Patient	round_2nd	3.75
17	Patient	round_2nd	4.5
18	Patient	round_2nd	3.75
19	Patient	round_2nd	4.75
20	Patient	round_2nd	8.25
21	Patient	round_2nd	4.75
22	Patient	round_2nd	8.5
23	Patient	round_2nd	7
24	Patient	round_2nd	9.75
25	Patient	round_2nd	7.5
26	Patient	round_2nd	5.5
27	Patient	round_2nd	5.25
28	Patient	round_2nd	2.75
29	Patient	round_2nd	9.75
30	Patient	round_2nd	8.75
31	Patient	round_2nd	8
32	Patient	round_2nd	4
33	Patient	round_2nd	7.5
34	Patient	round_2nd	7.25
35	Patient	round_2nd	5.75
36	Patient	round_2nd	6
37	Patient	round_2nd	2.75
38	Patient	round_2nd	5.5
39	Patient	round_2nd	7.25
40	Patient	round_2nd	5.75
41	Patient	round_2nd	3.5
42	Patient	round_2nd	7
43	Patient	round_2nd	5.25
44	Patient	round_2nd	8.75
45	Patient	round_2nd	4.5
46	Patient	round_2nd	8
47	Patient	round_2nd	6.25
48	Patient	round_2nd	7.25
49	Patient	round_2nd	6.25
50	Patient	round_2nd	5
51	Patient	round_2nd	5
52	Patient	round_2nd	7
53	Patient	round_2nd	7.5
54	Patient	round_2nd	7.25
55	Patient	round_2nd	5.75
56	Patient	round_2nd	6
57	Patient	round_2nd	5
58	Patient	round_2nd	7.25
59	Patient	round_2nd	4.75
60	Patient	round_2nd	7.25
1	Actor	round_2nd	3
2	Actor	round_2nd	7.25
3	Actor	round_2nd	3
4	Actor	round_2nd	6
5	Actor	round_2nd	4
6	Actor	round_2nd	0.75
7	Actor	round_2nd	2.75
8	Actor	round_2nd	5
9	Actor	round_2nd	2.5
10	Actor	round_2nd	1.75
11	Actor	round_2nd	6
12	Actor	round_2nd	2
13	Actor	round_2nd	6.75
14	Actor	round_2nd	4.25
15	Actor	round_2nd	1.75
16	Actor	round_2nd	2.75
17	Actor	round_2nd	2.25
18	Actor	round_2nd	1.25
19	Actor	round_2nd	3.75
20	Actor	round_2nd	2
21	Actor	round_2nd	3
22	Actor	round_2nd	3.75
23	Actor	round_2nd	4.5
24	Actor	round_2nd	3.25
25	Actor	round_2nd	4
26	Actor	round_2nd	1.75
27	Actor	round_2nd	4
28	Actor	round_2nd	2.5
29	Actor	round_2nd	3
30	Actor	round_2nd	1
31	Actor	round_2nd	7.5
32	Actor	round_2nd	2.75
33	Actor	round_2nd	6.25
34	Actor	round_2nd	4.5
35	Actor	round_2nd	3.25
36	Actor	round_2nd	3
37	Actor	round_2nd	3
38	Actor	round_2nd	2.5
39	Actor	round_2nd	1.75
40	Actor	round_2nd	3
41	Actor	round_2nd	4
42	Actor	round_2nd	5.25
43	Actor	round_2nd	2
44	Actor	round_2nd	7.25
45	Actor	round_2nd	2.5
46	Actor	round_2nd	5.75
47	Actor	round_2nd	4.75
48	Actor	round_2nd	4.5
49	Actor	round_2nd	4
50	Actor	round_2nd	4.75
51	Actor	round_2nd	2.25
52	Actor	round_2nd	3.75
53	Actor	round_2nd	6.25
54	Actor	round_2nd	4.5
55	Actor	round_2nd	3.25
56	Actor	round_2nd	3
57	Actor	round_2nd	3
58	Actor	round_2nd	2.5
59	Actor	round_2nd	1.75
60	Actor	round_2nd	3
