# Supplementary material for: Neural mechanisms of modulations of empathy and altruism by beliefs of others’ pain
Source: eLife. 2021 Aug 9;10:e66043. doi: 10.7554/eLife.66043 (PMC8373377; doi:10.7554/eLife.66043)
Supplement: Figure 1—source data 2. [file elife-66043-fig1-data2.csv]

subID	condition	Time	dat
1	Patient	round_1st	6
2	Patient	round_1st	7.5
3	Patient	round_1st	4.5
4	Patient	round_1st	6
5	Patient	round_1st	2
6	Patient	round_1st	1
7	Patient	round_1st	1.25
8	Patient	round_1st	1
9	Patient	round_1st	5.25
10	Patient	round_1st	1
11	Patient	round_1st	4.75
12	Patient	round_1st	0
13	Patient	round_1st	3.25
14	Patient	round_1st	5.75
15	Patient	round_1st	0.5
16	Patient	round_1st	0.5
17	Patient	round_1st	0.25
18	Patient	round_1st	1.5
19	Patient	round_1st	1.75
20	Patient	round_1st	0.25
21	Patient	round_1st	2.5
22	Patient	round_1st	6.5
23	Patient	round_1st	3.5
24	Patient	round_1st	6.25
25	Patient	round_1st	3.75
26	Patient	round_1st	1.5
27	Patient	round_1st	0.5
28	Patient	round_1st	0.5
29	Patient	round_1st	4.5
30	Patient	round_1st	0.75
31	Patient	round_1st	0.75
32	Patient	round_1st	1.5
33	Patient	round_1st	2.5
34	Patient	round_1st	5
35	Patient	round_1st	5.5
36	Patient	round_1st	5.5
37	Patient	round_1st	1
38	Patient	round_1st	0.25
39	Patient	round_1st	7.25
40	Patient	round_1st	0.75
41	Patient	round_1st	1.75
42	Patient	round_1st	5
43	Patient	round_1st	1.5
44	Patient	round_1st	7.75
45	Patient	round_1st	2.25
46	Patient	round_1st	8.5
47	Patient	round_1st	0
48	Patient	round_1st	2.5
49	Patient	round_1st	2
50	Patient	round_1st	5.75
51	Patient	round_1st	0.75
52	Patient	round_1st	5.5
53	Patient	round_1st	2.5
54	Patient	round_1st	5
55	Patient	round_1st	5.5
56	Patient	round_1st	0.5
57	Patient	round_1st	0.5
58	Patient	round_1st	1
59	Patient	round_1st	5.25
60	Patient	round_1st	6
1	Actor	round_1st	5.75
2	Actor	round_1st	7.25
3	Actor	round_1st	4
4	Actor	round_1st	6
5	Actor	round_1st	1.75
6	Actor	round_1st	0.75
7	Actor	round_1st	0.75
8	Actor	round_1st	1.25
9	Actor	round_1st	4.25
10	Actor	round_1st	1.25
11	Actor	round_1st	4.75
12	Actor	round_1st	0.25
13	Actor	round_1st	3.25
14	Actor	round_1st	5.75
15	Actor	round_1st	0
16	Actor	round_1st	0.25
17	Actor	round_1st	0
18	Actor	round_1st	0.75
19	Actor	round_1st	1
20	Actor	round_1st	0.25
21	Actor	round_1st	2.5
22	Actor	round_1st	7.5
23	Actor	round_1st	3
24	Actor	round_1st	6
25	Actor	round_1st	4.5
26	Actor	round_1st	1
27	Actor	round_1st	1
28	Actor	round_1st	0.5
29	Actor	round_1st	6.5
30	Actor	round_1st	0.25
31	Actor	round_1st	0.25
32	Actor	round_1st	1
33	Actor	round_1st	2.25
34	Actor	round_1st	4.5
35	Actor	round_1st	6
36	Actor	round_1st	4.75
37	Actor	round_1st	1
38	Actor	round_1st	1
39	Actor	round_1st	7.5
40	Actor	round_1st	0.75
41	Actor	round_1st	1
42	Actor	round_1st	4
43	Actor	round_1st	1
44	Actor	round_1st	8
45	Actor	round_1st	1.5
46	Actor	round_1st	8
47	Actor	round_1st	0.25
48	Actor	round_1st	3.5
49	Actor	round_1st	2.5
50	Actor	round_1st	5
51	Actor	round_1st	0.25
52	Actor	round_1st	5.5
53	Actor	round_1st	3.5
54	Actor	round_1st	4.5
55	Actor	round_1st	6
56	Actor	round_1st	0
57	Actor	round_1st	0.25
58	Actor	round_1st	1.25
59	Actor	round_1st	5
60	Actor	round_1st	6
1	Patient	round_2nd	6
2	Patient	round_2nd	8
3	Patient	round_2nd	4
4	Patient	round_2nd	6.75
5	Patient	round_2nd	4.75
6	Patient	round_2nd	2.75
7	Patient	round_2nd	2.25
8	Patient	round_2nd	1
9	Patient	round_2nd	5.25
10	Patient	round_2nd	3
11	Patient	round_2nd	6.5
12	Patient	round_2nd	0.5
13	Patient	round_2nd	3
14	Patient	round_2nd	6.5
15	Patient	round_2nd	0.75
16	Patient	round_2nd	0.75
17	Patient	round_2nd	0.5
18	Patient	round_2nd	3.75
19	Patient	round_2nd	1.5
20	Patient	round_2nd	1.5
21	Patient	round_2nd	5
22	Patient	round_2nd	9.5
23	Patient	round_2nd	4.25
24	Patient	round_2nd	10
25	Patient	round_2nd	7
26	Patient	round_2nd	1.5
27	Patient	round_2nd	1.75
28	Patient	round_2nd	1
29	Patient	round_2nd	9.75
30	Patient	round_2nd	1.75
31	Patient	round_2nd	0.75
32	Patient	round_2nd	1.5
33	Patient	round_2nd	3.75
34	Patient	round_2nd	6.75
35	Patient	round_2nd	3.75
36	Patient	round_2nd	4
37	Patient	round_2nd	0.75
38	Patient	round_2nd	3
39	Patient	round_2nd	7
40	Patient	round_2nd	3.25
41	Patient	round_2nd	2.25
42	Patient	round_2nd	4.5
43	Patient	round_2nd	2.25
44	Patient	round_2nd	8.75
45	Patient	round_2nd	2.5
46	Patient	round_2nd	10
47	Patient	round_2nd	1
48	Patient	round_2nd	4.5
49	Patient	round_2nd	5.5
50	Patient	round_2nd	5
51	Patient	round_2nd	2.25
52	Patient	round_2nd	6
53	Patient	round_2nd	4.5
54	Patient	round_2nd	6.75
55	Patient	round_2nd	3.75
56	Patient	round_2nd	0.75
57	Patient	round_2nd	1
58	Patient	round_2nd	1
59	Patient	round_2nd	5.25
60	Patient	round_2nd	6
1	Actor	round_2nd	2.25
2	Actor	round_2nd	0
3	Actor	round_2nd	0.75
4	Actor	round_2nd	1
5	Actor	round_2nd	2.75
6	Actor	round_2nd	0.75
7	Actor	round_2nd	1
8	Actor	round_2nd	0.25
9	Actor	round_2nd	1.75
10	Actor	round_2nd	0.75
11	Actor	round_2nd	5
12	Actor	round_2nd	0
13	Actor	round_2nd	2.75
14	Actor	round_2nd	4.75
15	Actor	round_2nd	0
16	Actor	round_2nd	0.5
17	Actor	round_2nd	0
18	Actor	round_2nd	0.5
19	Actor	round_2nd	1.25
20	Actor	round_2nd	0
21	Actor	round_2nd	2.25
22	Actor	round_2nd	3
23	Actor	round_2nd	0
24	Actor	round_2nd	1.5
25	Actor	round_2nd	1
26	Actor	round_2nd	0
27	Actor	round_2nd	0.75
28	Actor	round_2nd	0.75
29	Actor	round_2nd	1.5
30	Actor	round_2nd	0
31	Actor	round_2nd	0
32	Actor	round_2nd	0.5
33	Actor	round_2nd	1.5
34	Actor	round_2nd	4
35	Actor	round_2nd	0.75
36	Actor	round_2nd	2
37	Actor	round_2nd	1
38	Actor	round_2nd	0.5
39	Actor	round_2nd	1.5
40	Actor	round_2nd	0.5
41	Actor	round_2nd	2
42	Actor	round_2nd	1
43	Actor	round_2nd	1
44	Actor	round_2nd	0
45	Actor	round_2nd	1.25
46	Actor	round_2nd	0
47	Actor	round_2nd	0
48	Actor	round_2nd	1.75
49	Actor	round_2nd	1
50	Actor	round_2nd	4.5
51	Actor	round_2nd	0.5
52	Actor	round_2nd	2
53	Actor	round_2nd	0
54	Actor	round_2nd	4
55	Actor	round_2nd	0.75
56	Actor	round_2nd	0
57	Actor	round_2nd	0.5
58	Actor	round_2nd	0.25
59	Actor	round_2nd	1.75
60	Actor	round_2nd	2.25
