# Supplementary material for: Neural mechanisms of modulations of empathy and altruism by beliefs of others’ pain
Source: eLife. 2021 Aug 9;10:e66043. doi: 10.7554/eLife.66043 (PMC8373377; doi:10.7554/eLife.66043)
Supplement: Figure 2—source data 2. [file elife-66043-fig2-data2.csv]

subID	condition	Time	dat
1	Patient	round_1st	5.625
2	Patient	round_1st	0.875
3	Patient	round_1st	0
4	Patient	round_1st	4.375
5	Patient	round_1st	3.25
6	Patient	round_1st	5.625
7	Patient	round_1st	6.5
8	Patient	round_1st	4.5
9	Patient	round_1st	5.25
10	Patient	round_1st	1.875
11	Patient	round_1st	3.875
12	Patient	round_1st	4.625
13	Patient	round_1st	3.625
14	Patient	round_1st	6.5
15	Patient	round_1st	6.125
16	Patient	round_1st	2.5
17	Patient	round_1st	3.25
18	Patient	round_1st	3.75
19	Patient	round_1st	2.5
20	Patient	round_1st	0.875
21	Patient	round_1st	0.75
22	Patient	round_1st	5.75
23	Patient	round_1st	2.5
24	Patient	round_1st	5.75
25	Patient	round_1st	5.625
26	Patient	round_1st	3
27	Patient	round_1st	3.25
28	Patient	round_1st	1.875
29	Patient	round_1st	5.125
30	Patient	round_1st	1.75
31	Patient	round_1st	2.875
32	Patient	round_1st	4.25
33	Patient	round_1st	4
34	Patient	round_1st	6.5
35	Patient	round_1st	2.25
36	Patient	round_1st	5
37	Patient	round_1st	2.875
38	Patient	round_1st	5.875
39	Patient	round_1st	7
40	Patient	round_1st	6.875
41	Patient	round_1st	6.375
42	Patient	round_1st	5.125
43	Patient	round_1st	4.625
44	Patient	round_1st	8
45	Patient	round_1st	6.25
46	Patient	round_1st	4.75
47	Patient	round_1st	8.125
48	Patient	round_1st	6.625
49	Patient	round_1st	3.375
50	Patient	round_1st	4
51	Patient	round_1st	1.625
52	Patient	round_1st	1.125
53	Patient	round_1st	5.25
54	Patient	round_1st	6.625
55	Patient	round_1st	6.375
56	Patient	round_1st	4
57	Patient	round_1st	0.125
58	Patient	round_1st	6.5
59	Patient	round_1st	4.625
60	Patient	round_1st	4.625
1	Actor	round_1st	6
2	Actor	round_1st	1
3	Actor	round_1st	0.125
4	Actor	round_1st	4.875
5	Actor	round_1st	3.625
6	Actor	round_1st	6.5
7	Actor	round_1st	7.625
8	Actor	round_1st	4.25
9	Actor	round_1st	5.625
10	Actor	round_1st	2.5
11	Actor	round_1st	3
12	Actor	round_1st	5.5
13	Actor	round_1st	3
14	Actor	round_1st	7.5
15	Actor	round_1st	5.375
16	Actor	round_1st	3.75
17	Actor	round_1st	3.5
18	Actor	round_1st	2.25
19	Actor	round_1st	3.125
20	Actor	round_1st	1.5
21	Actor	round_1st	0.375
22	Actor	round_1st	6
23	Actor	round_1st	3.25
24	Actor	round_1st	4
25	Actor	round_1st	4.5
26	Actor	round_1st	2.5
27	Actor	round_1st	2.125
28	Actor	round_1st	2.125
29	Actor	round_1st	3.25
30	Actor	round_1st	0.75
31	Actor	round_1st	2.375
32	Actor	round_1st	2.625
33	Actor	round_1st	4.5
34	Actor	round_1st	6.625
35	Actor	round_1st	2.25
36	Actor	round_1st	3.75
37	Actor	round_1st	2.875
38	Actor	round_1st	5.75
39	Actor	round_1st	7.125
40	Actor	round_1st	7
41	Actor	round_1st	6.25
42	Actor	round_1st	4.375
43	Actor	round_1st	3.625
44	Actor	round_1st	7.875
45	Actor	round_1st	6.625
46	Actor	round_1st	3.25
47	Actor	round_1st	7.625
48	Actor	round_1st	6.125
49	Actor	round_1st	3.25
50	Actor	round_1st	3.5
51	Actor	round_1st	1.75
52	Actor	round_1st	0.75
53	Actor	round_1st	5.25
54	Actor	round_1st	6.375
55	Actor	round_1st	6.25
56	Actor	round_1st	5.125
57	Actor	round_1st	0.5
58	Actor	round_1st	5.625
59	Actor	round_1st	4.75
60	Actor	round_1st	5.75
1	Patient	round_2nd	5.125
2	Patient	round_2nd	1.375
3	Patient	round_2nd	0.25
4	Patient	round_2nd	4.875
5	Patient	round_2nd	3.25
6	Patient	round_2nd	7.375
7	Patient	round_2nd	7.875
8	Patient	round_2nd	4.375
9	Patient	round_2nd	6.5
10	Patient	round_2nd	3
11	Patient	round_2nd	5.375
12	Patient	round_2nd	5.25
13	Patient	round_2nd	4.75
14	Patient	round_2nd	7
15	Patient	round_2nd	6.5
16	Patient	round_2nd	2.75
17	Patient	round_2nd	4
18	Patient	round_2nd	4
19	Patient	round_2nd	4.375
20	Patient	round_2nd	1.5
21	Patient	round_2nd	0.125
22	Patient	round_2nd	6.25
23	Patient	round_2nd	4.625
24	Patient	round_2nd	5.25
25	Patient	round_2nd	5.625
26	Patient	round_2nd	3.5
27	Patient	round_2nd	3
28	Patient	round_2nd	3.75
29	Patient	round_2nd	5.125
30	Patient	round_2nd	3.25
31	Patient	round_2nd	3.125
32	Patient	round_2nd	4.375
33	Patient	round_2nd	5.25
34	Patient	round_2nd	7.25
35	Patient	round_2nd	3.375
36	Patient	round_2nd	5.625
37	Patient	round_2nd	2.625
38	Patient	round_2nd	6.875
39	Patient	round_2nd	6.875
40	Patient	round_2nd	7.375
41	Patient	round_2nd	7
42	Patient	round_2nd	6.375
43	Patient	round_2nd	4.25
44	Patient	round_2nd	8
45	Patient	round_2nd	3.125
46	Patient	round_2nd	3.75
47	Patient	round_2nd	7.75
48	Patient	round_2nd	7.625
49	Patient	round_2nd	5.25
50	Patient	round_2nd	5.875
51	Patient	round_2nd	1.875
52	Patient	round_2nd	1.625
53	Patient	round_2nd	6.625
54	Patient	round_2nd	7.75
55	Patient	round_2nd	7.375
56	Patient	round_2nd	5.625
57	Patient	round_2nd	1.125
58	Patient	round_2nd	7.125
59	Patient	round_2nd	6.625
60	Patient	round_2nd	6.375
1	Actor	round_2nd	4.875
2	Actor	round_2nd	0.875
3	Actor	round_2nd	0.125
4	Actor	round_2nd	4.875
5	Actor	round_2nd	3
6	Actor	round_2nd	7.375
7	Actor	round_2nd	7.75
8	Actor	round_2nd	0
9	Actor	round_2nd	6
10	Actor	round_2nd	2.125
11	Actor	round_2nd	3.75
12	Actor	round_2nd	6
13	Actor	round_2nd	3.875
14	Actor	round_2nd	7.375
15	Actor	round_2nd	5.75
16	Actor	round_2nd	3.25
17	Actor	round_2nd	2.375
18	Actor	round_2nd	2.875
19	Actor	round_2nd	3.25
20	Actor	round_2nd	1.875
21	Actor	round_2nd	0
22	Actor	round_2nd	6.125
23	Actor	round_2nd	4
24	Actor	round_2nd	4.125
25	Actor	round_2nd	3.375
26	Actor	round_2nd	2.25
27	Actor	round_2nd	0.75
28	Actor	round_2nd	1.125
29	Actor	round_2nd	2.75
30	Actor	round_2nd	0.5
31	Actor	round_2nd	1.875
32	Actor	round_2nd	3.125
33	Actor	round_2nd	2.25
34	Actor	round_2nd	6.75
35	Actor	round_2nd	1.625
36	Actor	round_2nd	2.875
37	Actor	round_2nd	2.75
38	Actor	round_2nd	5.5
39	Actor	round_2nd	5.375
40	Actor	round_2nd	5.75
41	Actor	round_2nd	3.5
42	Actor	round_2nd	4
43	Actor	round_2nd	2.375
44	Actor	round_2nd	7.5
45	Actor	round_2nd	2.875
46	Actor	round_2nd	2.25
47	Actor	round_2nd	3.25
48	Actor	round_2nd	6.5
49	Actor	round_2nd	3.125
50	Actor	round_2nd	2.375
51	Actor	round_2nd	1.25
52	Actor	round_2nd	1
53	Actor	round_2nd	1.875
54	Actor	round_2nd	6.75
55	Actor	round_2nd	4.875
56	Actor	round_2nd	6.125
57	Actor	round_2nd	0.125
58	Actor	round_2nd	7.75
59	Actor	round_2nd	8.125
60	Actor	round_2nd	3.5
