# Supplementary material for: Neural mechanisms of modulations of empathy and altruism by beliefs of others’ pain
Source: eLife. 2021 Aug 9;10:e66043. doi: 10.7554/eLife.66043 (PMC8373377; doi:10.7554/eLife.66043)
Supplement: Figure 3—source data 2. [file elife-66043-fig3-data2.csv]

subID	condition	dat
1	Patient	1.5930328
2	Patient	1.5537188
3	Patient	0.35728526
4	Patient	0.14931774
5	Patient	1.557042
6	Patient	0.036278486
7	Patient	-0.77869272
8	Patient	0.38973665
9	Patient	0.51395047
10	Patient	-0.11361909
11	Patient	-0.46369803
12	Patient	1.1379762
13	Patient	1.6193224
14	Patient	1.4353747
15	Patient	-0.2510885
16	Patient	0.59035313
17	Patient	0.11931801
18	Patient	1.2385445
19	Patient	2.0198956
20	Patient	0.72633284
21	Patient	0.93526232
22	Patient	1.5570984
23	Patient	-0.17063141
24	Patient	0.82511187
25	Patient	2.086014
26	Patient	1.7510196
27	Patient	0.86043382
28	Patient	-0.48676002
29	Patient	3.1164744
30	Patient	0.55244112
1	Actor	0.10139608
2	Actor	-0.099821568
3	Actor	-1.0149925
4	Actor	-0.50083113
5	Actor	2.3783808
6	Actor	-1.3479512
7	Actor	0.85758591
8	Actor	-0.27072954
9	Actor	-2.8283732
10	Actor	-0.5213089
11	Actor	1.603641
12	Actor	0.83595943
13	Actor	-0.81323671
14	Actor	-1.5172429
15	Actor	-0.11522913
16	Actor	1.0257185
17	Actor	0.009896517
18	Actor	2.0005476
19	Actor	0.19528377
20	Actor	1.5070615
21	Actor	0.5445962
22	Actor	-0.066175938
23	Actor	0.78862715
24	Actor	0.47102213
25	Actor	-0.037446499
26	Actor	-0.25625432
27	Actor	0.002431274
28	Actor	2.1066124
29	Actor	0.15015592
30	Actor	-0.89715719
