# Supplementary material for: Neural mechanisms of modulations of empathy and altruism by beliefs of others’ pain
Source: eLife. 2021 Aug 9;10:e66043. doi: 10.7554/eLife.66043 (PMC8373377; doi:10.7554/eLife.66043)
Supplement: Figure 5—source data 2. [file elife-66043-fig5-data2.csv]

subID	condition	Time	dat
1	Patient	round_1st	4
2	Patient	round_1st	3.13
3	Patient	round_1st	8
4	Patient	round_1st	10
5	Patient	round_1st	4.88
6	Patient	round_1st	7.75
7	Patient	round_1st	7.63
8	Patient	round_1st	6.5
9	Patient	round_1st	6.13
10	Patient	round_1st	9.75
11	Patient	round_1st	5.38
12	Patient	round_1st	4
13	Patient	round_1st	7
14	Patient	round_1st	3.38
15	Patient	round_1st	5.5
16	Patient	round_1st	2.75
17	Patient	round_1st	5.63
18	Patient	round_1st	8.13
19	Patient	round_1st	3.88
20	Patient	round_1st	7.25
21	Patient	round_1st	0.88
22	Patient	round_1st	7.63
23	Patient	round_1st	5.88
24	Patient	round_1st	6
25	Patient	round_1st	5.38
26	Patient	round_1st	6.63
27	Patient	round_1st	10
28	Patient	round_1st	4.75
29	Patient	round_1st	2.88
30	Patient	round_1st	8.38
1	Actor	round_1st	5.13
2	Actor	round_1st	3
3	Actor	round_1st	7.75
4	Actor	round_1st	10
5	Actor	round_1st	5.38
6	Actor	round_1st	7
7	Actor	round_1st	5.75
8	Actor	round_1st	6.75
9	Actor	round_1st	6.63
10	Actor	round_1st	10
11	Actor	round_1st	5.88
12	Actor	round_1st	4.25
13	Actor	round_1st	5.25
14	Actor	round_1st	7.5
15	Actor	round_1st	6.63
16	Actor	round_1st	2.75
17	Actor	round_1st	5.63
18	Actor	round_1st	7.75
19	Actor	round_1st	6.5
20	Actor	round_1st	8
21	Actor	round_1st	0.88
22	Actor	round_1st	7.38
23	Actor	round_1st	6.38
24	Actor	round_1st	6.5
25	Actor	round_1st	5.75
26	Actor	round_1st	6.25
27	Actor	round_1st	10
28	Actor	round_1st	5
29	Actor	round_1st	3
30	Actor	round_1st	8.63
1	Patient	round_2nd	6.38
2	Patient	round_2nd	5.38
3	Patient	round_2nd	7.88
4	Patient	round_2nd	9.88
5	Patient	round_2nd	4.13
6	Patient	round_2nd	7.5
7	Patient	round_2nd	3.88
8	Patient	round_2nd	4.75
9	Patient	round_2nd	7.75
10	Patient	round_2nd	8.75
11	Patient	round_2nd	7.5
12	Patient	round_2nd	5
13	Patient	round_2nd	5.5
14	Patient	round_2nd	3.25
15	Patient	round_2nd	5.13
16	Patient	round_2nd	3.88
17	Patient	round_2nd	4.75
18	Patient	round_2nd	10
19	Patient	round_2nd	8.13
20	Patient	round_2nd	7.38
21	Patient	round_2nd	5
22	Patient	round_2nd	4.25
23	Patient	round_2nd	7.13
24	Patient	round_2nd	7
25	Patient	round_2nd	3
26	Patient	round_2nd	7
27	Patient	round_2nd	9.38
28	Patient	round_2nd	4
29	Patient	round_2nd	3.5
30	Patient	round_2nd	6.75
1	Actor	round_2nd	1.5
2	Actor	round_2nd	0
3	Actor	round_2nd	3.63
4	Actor	round_2nd	2.75
5	Actor	round_2nd	1.38
6	Actor	round_2nd	4.63
7	Actor	round_2nd	0.13
8	Actor	round_2nd	0.38
9	Actor	round_2nd	5.75
10	Actor	round_2nd	3.75
11	Actor	round_2nd	0
12	Actor	round_2nd	0.13
13	Actor	round_2nd	0
14	Actor	round_2nd	0.88
15	Actor	round_2nd	1.75
16	Actor	round_2nd	0.25
17	Actor	round_2nd	1.38
18	Actor	round_2nd	0.13
19	Actor	round_2nd	0
20	Actor	round_2nd	1
21	Actor	round_2nd	0.63
22	Actor	round_2nd	4.5
23	Actor	round_2nd	2.13
24	Actor	round_2nd	2.25
25	Actor	round_2nd	0.75
26	Actor	round_2nd	0
27	Actor	round_2nd	5
28	Actor	round_2nd	1.5
29	Actor	round_2nd	0
30	Actor	round_2nd	0.75
