# Supplementary material for: Neural mechanisms of modulations of empathy and altruism by beliefs of others’ pain
Source: eLife. 2021 Aug 9;10:e66043. doi: 10.7554/eLife.66043 (PMC8373377; doi:10.7554/eLife.66043)
Supplement: Figure 6—source data 1. [file elife-66043-fig6-data1.zip]

Archive with 11 entries (11 files):
- beta_0001.nii
- con_0001.nii
- con_0002.nii
- mask.nii
- ResMS.nii
- RPV.nii
- source.m
- source_job.m
- SPM.mat
- spmT_0001.nii
- spmT_0002.nii
