# Supplementary material for: Neural mechanisms of modulations of empathy and altruism by beliefs of others’ pain
Source: eLife. 2021 Aug 9;10:e66043. doi: 10.7554/eLife.66043 (PMC8373377; doi:10.7554/eLife.66043)
Supplement: Figure 6—source data 1. [file elife-66043-fig6-data1.zip › source.m]

% List of open inputs
nrun = X; % enter the number of runs here
jobfile = {'E:\Summary\source data-20210728\Figure 6-source data 1\source_job.m'};
jobs = repmat(jobfile, 1, nrun);
inputs = cell(0, nrun);
for crun = 1:nrun
end
spm('defaults', 'FMRI');
spm_jobman('run', jobs, inputs{:});
