# Supplementary material for: Neural mechanisms of modulations of empathy and altruism by beliefs of others’ pain
Source: eLife. 2021 Aug 9;10:e66043. doi: 10.7554/eLife.66043 (PMC8373377; doi:10.7554/eLife.66043)
Supplement: Figure 6—source data 1. [file elife-66043-fig6-data1.zip › source_job.m]

%-----------------------------------------------------------------------
% Job saved on 28-Jul-2021 17:23:00 by cfg_util (rev $Rev: 6134 $)
% spm SPM - SPM12 (6225)
% cfg_basicio BasicIO - Unknown
%-----------------------------------------------------------------------
matlabbatch{1}.spm.stats.con.spmmat = {'E:\Summary\source data-20210728\Figure 6-source data 1\SPM.mat'};
matlabbatch{1}.spm.stats.con.consess{1}.tcon.name = 'Pain-Neutral';
matlabbatch{1}.spm.stats.con.consess{1}.tcon.weights = 1;
matlabbatch{1}.spm.stats.con.consess{1}.tcon.sessrep = 'none';
matlabbatch{1}.spm.stats.con.delete = 0;
