# Supplementary material for: Neural mechanisms of modulations of empathy and altruism by beliefs of others’ pain
Source: eLife. 2021 Aug 9;10:e66043. doi: 10.7554/eLife.66043 (PMC8373377; doi:10.7554/eLife.66043)
Supplement: Figure 6—source data 5. [file elife-66043-fig6-data5.csv]

subID	condition	dat
1	Patient	14.7
2	Patient	42.47
3	Patient	112.64
4	Patient	111.58
5	Patient	60.09
6	Patient	46.41
7	Patient	96.97
8	Patient	61.51
9	Patient	22.47
10	Patient	67.54
11	Patient	-10.18
12	Patient	60.92
13	Patient	61.29
14	Patient	69.49
15	Patient	-18.09
16	Patient	36.71
17	Patient	57.84
18	Patient	34.23
19	Patient	84.13
20	Patient	34.18
21	Patient	46.65
22	Patient	22.78
23	Patient	65.64
24	Patient	50.61
25	Patient	37.46
26	Patient	38.49
27	Patient	-7.39
28	Patient	52.74
29	Patient	24.88
30	Patient	63.79
31	Patient	0.45
1	Actor	2.6
2	Actor	28.15
3	Actor	83.07
4	Actor	98.48
5	Actor	57.62
6	Actor	31.79
7	Actor	112.67
8	Actor	63.05
9	Actor	32.94
10	Actor	45.79
11	Actor	-18.3
12	Actor	46.2
13	Actor	54.12
14	Actor	62.1
15	Actor	-4.19
16	Actor	27.14
17	Actor	35.57
18	Actor	17.1
19	Actor	72.1
20	Actor	38.46
21	Actor	45.93
22	Actor	29.06
23	Actor	28.87
24	Actor	58.5
25	Actor	30.81
26	Actor	48.25
27	Actor	12.23
28	Actor	57.2
29	Actor	39.6
30	Actor	53.89
31	Actor	-4.71
