# Supplementary material for: Neural mechanisms of modulations of empathy and altruism by beliefs of others’ pain
Source: eLife. 2021 Aug 9;10:e66043. doi: 10.7554/eLife.66043 (PMC8373377; doi:10.7554/eLife.66043)
Supplement: Source code 2. [file elife-66043-code2.zip]

Archive with 1 entries (1 files):
- Source code 2.R
