# Supplementary material for: Neural mechanisms of modulations of empathy and altruism by beliefs of others’ pain
Source: eLife. 2021 Aug 9;10:e66043. doi: 10.7554/eLife.66043 (PMC8373377; doi:10.7554/eLife.66043)
Supplement: Source code 4. [file elife-66043-code4.zip › Source code 4.m]

clear;clc;
load('Figure 6-source data 3.m');
matrixplot(RDM,'DisplayOpt','off','FigSize','Full','ColorBar','on','FillStyle','Fill','FigStyle','Tril');
