# Supplementary material for: Neural mechanisms of modulations of empathy and altruism by beliefs of others’ pain
Source: eLife. 2021 Aug 9;10:e66043. doi: 10.7554/eLife.66043 (PMC8373377; doi:10.7554/eLife.66043)
Supplement: Source code 5. [file elife-66043-code5.zip › Source code 5.m]

matlabbatch{1}.spm.stats.results.spmmat = {'Figure 6-source data 4\SPM.mat'};
matlabbatch{1}.spm.stats.results.conspec.titlestr = 'result';
matlabbatch{1}.spm.stats.results.conspec.contrasts = 1;
matlabbatch{1}.spm.stats.results.conspec.threshdesc = 'FWE';
matlabbatch{1}.spm.stats.results.conspec.thresh = 0.05;
matlabbatch{1}.spm.stats.results.conspec.extent = 0;
matlabbatch{1}.spm.stats.results.conspec.mask.none = 1;
matlabbatch{1}.spm.stats.results.units = 1;
matlabbatch{1}.spm.stats.results.print = 'ps';
matlabbatch{1}.spm.stats.results.write.none = 1;
